# Supplementary material for: Herbarium specimens reveal the footprint of climate change on flowering trends across north-central North America
Source: Ecol Lett. 2013 Jun 21;16(8):1037–44. doi: 10.1111/ele.12135 (PMC3806244; doi:10.1111/ele.12135)
Supplement: Supplementary file 3 [file ele0016-1037-sd3.xlsx]

## Sheet: Sheet1
Appendix S3. Functional group classifications of 141 plant species. The phenologic responsiveness (ρx), standard error, p-value, sample size, number of years each species was collected,
the range of years and temperatures of collection, and the number of counties in which each species was collected is also included
ID	Genus	Species	Growth Form	Season	Origin	Pollination Syndrome	ρx	Std. Error	p	n	# Years	Year Range	Temperature Range (oC)	# Counties
1	Acer	negundo	Woody Perennial	Spring	Native	Wind	-5.99578	1.93667	0.0062	20	16	1902-2006	1.43-7.15	20
2	Acer	rubrum	Woody Perennial	Spring	Native	Wind	-3.48406	1.59181	0.0401	23	18	1895-1976	0.29-5.98	23
3	Acer	saccharum	Woody Perennial	Spring	Native	Wind	-0.702082	2.10678	0.7447	13	12	1898-1988	3.96-9.11	13
4	Aesculus	glabra	Woody Perennial	Spring	Native	Obligate	-1.87361	0.435421	<0.001	100	42	1895-2006	3.47-11.03	100
5	Allaria	petiolata	Herbaceous Annual	Spring	Introduced	Facultative	-4.57297	0.904798	<0.001	49	30	1948-2009	4.65-9.64	49
6	Amelanchier	arborea	Woody Perennial	Spring	Native	Obligate	-3.02628	1.01466	0.0044	46	37	1895-1996	0.38-7.69	46
7	Anemone	virginiana	Herbaceous Perennial	Early	Native	Facultative	-2.66392	1.59789	0.1097	24	17	1900-1987	14.34-20.35	24
8	Anthemis	arvensis	Herbaceous Annual	Late	Introduced	Obligate	2.70394	9.38241	0.7805	10	10	1896-1988	18.41-23.37	10
9	Anthemis	cotula	Herbaceous Annual	Early	Introduced	Obligate	-3.74844	2.76339	0.1842	35	28	1896-2003	14.21-19.83	35
10	Aplectrum	hymale	Herbaceous Perennial	Spring	Native	Facultative	-4.30637	1.80232	0.0315	16	13	1896-1987	3.97-10.13	16
11	Aquilegia	canadensis	Herbaceous Perennial	Spring	Native	Facultative	-3.1146	0.850593	0.0006816	45	35	1895-2007	2.88-11.13	45
12	Baptisia	tinctoria	Herbaceous Perennial	Early	Native	Facultative	-7.51972	4.62102	0.1347	12	8	1895-1979	13.65-17.86	12
13	Barbarea	vulgaris	Herbaceous Annual	Spring	Introduced	Obligate	-2.79096	0.923274	0.00388088	54	32	1895-2007	4.36-10.08	54
14	Bidens	cernua	Herbaceous Annual	Late	Native	Obligate	-2.4406	2.49632	0.3331	50	31	1895-2003	18.79-22.14	50
15	Boechera	laevigata	Herbaceous Annual	Spring	Native	Facultative	-3.37064	0.669316	<0.001	34	26	1895-1996	3.4-11.13	34
16	Calopogon	tuberosus	Herbaceous Perennial	Early	Native	Facultative	-4.22739	4.24923	0.329	26	24	1895-1995	14.76-19.57	26
17	Caltha	palustris	Herbaceous Perennial	Spring	Native	Obligate	-1.79659	0.689742	0.0111921	73	43	1896-2008	neg 1.52-7.69	73
18	Campanula	americana	Herbaceous Annual	Early	Native	Obligate	0.45073	2.03355	0.8272	19	14	1895-1972	15.19-20.67	19
19	Cardamine	angustata	Herbaceous Perennial	Spring	Native	Facultative	-3.26294	0.979338	0.0067	13	11	1898-1980	1.28-8.11	13
20	Cardamine	bulbosa	Herbaceous Perennial	Spring	Native	.	-2.73865	0.681138	<0.001	98	47	1897-2000	3.4-10.84	98
21	Cardamine	concatenata	Herbaceous Perennial	Spring	Native	Obligate	-2.05056	0.539892	<0.001	108	61	1895-2006	neg 1.52-7.48	108
22	Cardamine	diphylla	Herbaceous Perennial	Spring	Native	Facultative	-0.54525	0.823465	0.512479	35	24	1895-1993	2.92-10.21	35
23	Cardamine	douglassii	Herbaceous Perennial	Spring	Native	.	-4.08331	0.827781	<0.001	94	42	1896-1997	0.29-7.46	94
24	Carduus	nutans	Herbaceous Perennial	Early	Introduced	Facultative	-12.4521	4.18819	0.0178	10	8	1966-2009	15-19.53	10
25	Carpinus	caroliniana	Woody Perennial	Spring	Native	Wind	-4.60069	1.63239	0.013	17	12	1896-1978	4.56-9.14	17
26	Carya	cordiformis	Woody Perennial	Early	Native	Wind	-1.27898	2.16878	0.5717	10	8	1896-1942	3.99-9.38	10
27	Carya	ovata	Woody Perennial	Spring	Native	Wind	-4.58805	1.92013	0.038	12	10	1895-1994	3.97-7.6	12
28	Castanea	dentata	Woody Perennial	Early	Native	Wind	-0.393998	2.22546	0.8627	13	9	1896-1987	16.76-20.6	13
29	Castilleja	coccinea	Herbaceous Annual	Spring	Native	Facultative	-7.26555	1.77581	0.0015	14	12	1899-2002	5.27-10.21	14
30	Caulophyllum	thalictroides	Herbaceous Perennial	Spring	Native	Facultative	-0.126989	2.54572	0.96111	13	11	1896-1983	3.9-9.85	13
31	Ceanothus	americanus	Woody Perennial	Early	Native	.	-2.02383	1.25617	0.1161	37	29	1895-2005	9.09-14.69	37
32	Celastrus	scandens	Woody Perennial	Early	Native	Obligate	-1.67994	2.14502	0.4517	12	12	1896-1979	11.34-14.81	12
33	Cercis	canadensis	Woody Perennial	Spring	Native	Facultative	-3.29304	1.02583	0.00374778	26	15	1898-1993	4.96-9.65	26
34	Chimaphila	maculata	Woody Perennial	Early	Native	Facultative	-3.12657	1.72497	0.0914	16	12	1899-1971	13.33-19.88	16
35	Clematis	viorna	Perennial Vine	Early	Native	.	-2.99823	2.09507	0.1903	10	10	1901-2006	15.45-20.35	10
36	Clematis	virginiana	Perennial Vine	Late	Native	Obligate	4.90178	2.11581	0.0312	22	15	1929-2008	17.22-23.38	22
37	Collinsia	verna	Herbaceous Annual	Spring	Native	Facultative	-1.62642	0.780837	0.0451	35	31	1899-1994	4.76-10.78	35
38	Comandra	umbellata	Woody Perennial	Spring	Native	Obligate	-1.51539	0.947115	0.1163	49	30	1895-2005	2.88-10.19	49
39	Corallorhiza	maculata	Herbaceous Perennial	Late	Native	.	0.270095	2.63693	0.9201	14	13	1898-1982	17.12-22.44	14
40	Cornus	alternifolia	Woody Perennial	Spring	Native	Obligate	-4.19678	0.89656	0.00086622	12	12	1896-2000	4.23-9.86	12
41	Cornus	ammomum	Woody Perennial	Early	Native	Obligate	-4.77194	0.827843	<.0001	23	20	1898-1998	9.06-16.15	23
42	Cornus	florida	Woody Perennial	Spring	Native	Obligate	-2.32312	0.553344	<0.001	75	41	1896-2007	2.73-10.84	75
43	Cornus	racemosa	Woody Perennial	Early	Native	Obligate	-3.64486	0.716956	<.0001	20	15	1897-1998	9.06-13.58	20
44	Coronilla	varia	Herbaceous Perennial	Early	Introduced	Obligate	2.05239	5.69942	0.7281	10	8	1897-2008	11.06-14.82	10
45	Corydalis	flavula	Herbaceous Annual	Spring	Native	Facultative	-1.83748	0.831108	0.0328	42	30	1895-2009	0.38-9.49	42
46	Crataegus	coccinea	Woody Perennial	Early	Native	.	-5.32403	2.89236	0.0786	25	16	1901-1976	9.09-12.63	25
47	Crataegus	mollis	Woody Perennial	Spring	Native	.	-3.32737	1.45145	0.0448	12	11	1895-1998	4.27-10.63	12
48	Crataegus	pruinosa	Woody Perennial	Spring	Native	.	-2.74439	0.936123	0.015	12	8	1901-2005	4.1-9.65	12
49	Crataegus	punctata	Woody Perennial	Spring	Native	Obligate	-3.16772	0.631604	<0.001	14	12	1895-1994	3.99-9.65	14
50	Cycloloma	atriplicifolium	Herbaceous Annual	Late	Native	.	-2.28615	4.40989	0.6067	47	26	1902-2005	18.27-21.99	47
51	Cypripedium	acaule	Herbaceous Perennial	Spring	Native	Facultative	-3.3977	1.01774	0.0025	29	19	1898-1988	2.65-9.44	29
52	Cypripedium	candidum	Herbaceous Perennial	Spring	Native	Obligate	-5.23302	1.34404	0.003	12	10	1898-1991	3.4-9.01	12
53	Cypripedium	parviflorum	Herbaceous Perennial	Spring	Native	Facultative	-2.37141	1.3904	0.1028	23	19	1895-2002	3.99-11.19	23
54	Cypripedium	reginae	Herbaceous Perennial	Early	Native	Facultative	0.684664	5.75277	0.9079	10	10	1895-1986	9.58-15.5	10
55	Datura	stramonium	Herbaceous Annual	Late	Introduced	Facultative	-13.5356	7.45749	0.0896	17	15	1895-1983	19.08-21.95	17
56	Delphinium	tricorne	Herbaceous Perennial	Spring	Native	Obligate	-2.6417	0.782787	0.0012	75	40	1898-2001	3.82-11.13	75
57	Dicentra	canadensis	Herbaceous Perennial	Spring	Native	Obligate	-1.96266	0.64362	0.0034	63	42	1895-1993	neg 1.52-7.46	63
58	Dicentra	cucullaria	Herbaceous Perennial	Spring	Native	Obligate	-2.26789	0.387402	<.0001	133	73	1895-2001	neg 1.52-9.05	133
59	Dodecatheon	meadia	Herbaceous Perennial	Spring	Native	Facultative	-0.00136513	2.5088	0.9996	11	9	1895-1979	5.35-9.49	11
60	Echinocystis	lobata	Herbaceous Annual	Late	Native	.	4.99068	3.12648	0.1235	26	17	1897-2001	18.36-20.85	26
61	Enemion	biternatum	Herbaceous Perennial	Spring	Native	.	-3.50698	0.901148	<.0001	51	30	1896-2008	0.43-8.11	51
62	Erigeron	annuus	Herbaceous Annual	Early	Native	Facultative	0.291512	4.6853	0.9507	43	28	1895-2008	15-20.01	43
63	Erigeron	pulchellus	Herbaceous Perennial	Spring	Native	.	-2.86864	0.884119	0.0026	36	30	1897-1998	4.61-10.63	36
64	Filipendula	rubra	Herbaceous Perennial	Early	Native	Obligate	-2.26545	1.37614	0.1307	12	12	1928-1985	13.65-19.88	12
65	Fragaria	virginiana	Herbaceous Perennial	Spring	Native	Obligate	-1.33423	6.9527	0.8501	18	15	1895-1996	4.27-8.68	18
66	Geum	canadense	Herbaceous Perennial	Early	Native	Facultative	-3.7995	1.76817	0.0511	15	13	1929-1987	9.06-14.99	15
67	Geum	vernum	Herbaceous Perennial	Spring	Native	Facultative	-3.64099	0.734142	<.0001	21	17	1896-2007	3.92-8.54	21
68	Hamamelis	virginiana	Woody Perennial	Late	Native	Facultative	2.33865	2.23841	0.3117	18	15	1896-2005	16.63-22.90	18
69	Helianthus	annuus	Herbaceous Annual	Late	Native	Obligate	7.30249	8.87636	0.4267	14	12	1899-1998	18.6-21.11	14
70	Hemerocallis	fulva	Herbaceous Perennial	Early	Introduced	Obligate	-0.292971	2.62479	0.9126	17	15	1895-2008	18.94-23.38	17
71	Hibiscus	moscheutos	Herbaceous Perennial	Late	Native	Facultative	-4.62747	3.4256	0.2097	11	10	1914-1985	18.62-23.38	11
72	Holosteum	umbellatum	Herbaceous Annual	Spring	Introduced	Facultative	-4.24484	1.36779	0.0061	20	17	1898-2009	5.07-10.57	20
73	Hybanthus	concolor	Herbaceous Perennial	Spring	Native	.	-0.5006	0.980075	0.6127	37	28	1895-2000	2.88-9.86	37
74	Hydrastis	canadensis	Herbaceous Perennial	Spring	Native	Facultative	-2.49398	0.675821	0.0008	34	24	1895-1991	3.92-10.47	34
75	Ilex	verticillata	Woody Perennial	Early	Native	Obligate	-2.67197	1.2721	0.062	12	10	1896-1989	10.74-14.99	12
76	Impatiens	capensis	Herbaceous Annual	Late	Native	Facultative	2.75739	4.51578	0.5459	33	26	1897-1994	17.66-21.87	33
77	Impatiens	pallida	Herbaceous Annual	Late	Native	Facultative	-5.56942	5.99337	0.3666	18	16	1895-1982	18.21-21.65	18
78	Iris	pseudacorus	Herbaceous Perennial	Early	Introduced	.	1.57064	3.44079	0.653	22	13	1935-1993	8.73-14.99	22
79	Isotria	verticillata	Herbaceous Perennial	Spring	Native	Obligate	-0.594806	1.51707	0.6996	20	20	1897-1987	3.32-11.13	20
80	Jeffersonia	diphylla	Herbaceous Perennial	Spring	Native	Facultative	-2.78331	1.1638	0.0258	24	21	1896-1992	neg 1.52-7.69	24
81	Laportea	canadensis	Herbaceous Perennial	Early	Native	Wind	0.557863	2.77816	0.8437	16	11	1904-1990	14.34-17.85	16
82	Lathyrus	latifolius	Herbaceous Perennial	Early	Introduced	Facultative	-1.22528	4.10549	0.7676	29	23	1900-2009	14.75-20.35	29
83	Liriodendron	tulipifera	Woody Perennial	Early	Native	.	-3.09614	1.14664	0.0138	22	18	1895-1995	9.71-16.15	22
84	Lobelia	inflata	Herbaceous Annual	Late	Native	Facultative	-3.25844	2.54543	0.2065	51	33	1896-1995	17.22-23.38	51
85	Lonicera	japonica	Perennial Vine	Early	Introduced	Obligate	1.83912	9.72777	0.8526	17	14	1953-1989	9.06-13.01	17
86	Lonicera	morrowii	Woody Perennial	Spring	Introduced	.	-3.37359	0.650573	0.0006	11	11	1969-1998	3.96-10.84	11
87	Lotus	corniculatus	Herbaceous Perennial	Early	Introduced	Facultative	-0.576058	3.0542	0.8512	52	32	1896-2003	14.34-19.88	52
88	Ludwigia	palustris	Herbaceous Perennial	Late	Native	Facultative	1.55224	3.11729	0.62	74	37	1895-2007	17.73-22.93	74
89	Lupinus	perennis	Herbaceous Perennial	Spring	Native	Facultative	-2.75897	1.38217	0.0613	20	16	1899-2005	2.08-8.1	20
90	Lysimachia	nummularia	Herbaceous Perennial	Early	Introduced	Facultative	-0.902898	1.49935	0.5496	55	29	1895-1984	8.39-14.81	55
91	Malus	coronaria	Woody Perennial	Spring	Native	.	-4.35563	1.30912	0.0031	24	17	1896-2000	3.75-10.34	24
92	Malus	pumila	Woody Perennial	Spring	Introduced	.	-1.14151	1.94426	0.5701	11	11	1901-1997	4.65-9.32	11
93	Monotropa	hypopithys	Herbaceous Perennial	Late	Native	Facultative	-0.314383	2.96298	0.916	48	27	1897-2000	17.24-23.37	48
94	Monotropa	uniflora	Herbaceous Perennial	Early	Native	Facultative	5.19821	2.32559	0.0283	79	44	1896-2009	14.34-20.35	79
95	Orobanche	uniflora	Herbaceous Annual	Spring	Native	.	-1.71591	1.15541	0.1511	25	20	1896-1986	4.82-11.13	25
96	Ostrya	virginiana	Woody Perennial	Spring	Native	Wind	-4.2582	1.14935	0.0041	12	10	1899-1986	0.2-6.94	12
97	Oxalis	grandis	Herbaceous Annual	Early	Native	Facultative	-1.65616	4.01408	0.6886	12	10	1897-1986	10.22-14.94	12
98	Parnassia	glauca	Herbaceous Perennial	Late	Native	Wind	1.47387	2.19328	0.5071	30	21	1899-2004	17.85-23.73	30
99	Phacelia	purshii	Herbaceous Annual	Spring	Native	Facultative	-7.2795	1.83913	0.0016	15	15	1897-1989	3.75-9.46	15
100	Physocarpus	opulifolius	Woody Perennial	Early	Native	.	-4.64901	1.00309	<0.001	16	15	1898-2000	9.06-14.81	16
101	Podophyllum	peltatum	Herbaceous Perennial	Spring	Native	Obligate	-2.33431	0.766035	0.0034	64	43	1895-2006	2.92-10.19	64
102	Polanisia	dodecandron	Herbaceous Annual	Late	Native	Facultative	2.70455	3.47534	0.4435	28	22	1895-1997	17.12-23.38	28
103	Polygala	sanguinea	Herbaceous Annual	Late	Native	Facultative	-3.80736	2.11943	0.0759	88	53	1895-2007	16.97-23.38	88
104	Prunus	avium	Woody Perennial	Spring	Introduced	Obligate	-2.14961	1.78856	0.248	16	11	1902-1999	1.13-6.19	16
105	Pyrola	elliptica	Woody Perennial	Early	Native	.	0.205353	1.43058	0.8875	19	18	1895-1987	14.21-19.88	19
106	Pyrola	rotundifolia	Woody Perennial	Early	Native	Facultative	-5.53582	3.14452	0.1038	14	11	1898-1979	14.36-20.35	14
107	Quercus	alba	Woody Perennial	Spring	Native	Wind	-1.07898	1.03433	0.3214	11	10	1898-2005	3.99-9.11	11
108	Quercus	rubra	Woody Perennial	Spring	Native	Wind	-5.64629	1.02562	<0.001	15	10	1904-1993	3.99-8.43	15
109	Robinia	pseudoacacia	Woody Perennial	Spring	Native	.	-3.12469	0.953871	0.0038	22	19	1895-2000	2.08-9.86	22
110	Rosa	multiflora	Woody Perennial	Early	Introduced	Obligate	-4.31086	1.23409	0.0068	11	10	1956-2006	9.09-14.76	11
111	Sabatia	angularis	Herbaceous Annual	Late	Native	Facultative	-0.552487	2.58422	0.8326	25	23	1897-2008	17.93-22.47	25
112	Salix	nigra	Woody Perennial	Spring	Native	.	-2.67892	2.38382	0.2744	22	15	1895-1986	3.45-9.65	22
113	Sassafras	albidum	Woody Perennial	Spring	Native	Obligate	-3.06018	1.17681	0.0193	17	13	1895-2006	4.27-9.65	17
114	Strophostyles	helvola	Herbaceous Annual	Late	Native	Facultative	1.56513	4.66228	0.7425	15	13	1900-1996	18.47-22.59	15
115	Thalictrum	thalictroides	Herbaceous Perennial	Spring	Native	Facultative	-2.1672	0.606013	<0.001	183	66	1895-2008	neg 1.52-9.05	183
116	Tilia	americana	Woody Perennial	Early	Native	Obligate	-3.29988	3.81261	0.4092	11	10	1895-1989	15.56-17.55	11
117	Tipularia	discolor	Herbaceous Perennial	Late	Native	Facultative	-4.60627	3.05557	0.1599	13	11	1914-2008	18.57-21.62	13
118	Trifolium	hybridum	Herbaceous Annual	Early	Introduced	Obligate	-6.38857	2.9215	0.0316	85	42	1895-2008	13.85-20.53	85
119	Trifolium	pratense	Herbaceous Annual	Early	Introduced	Obligate	-7.55374	3.52067	0.035	80	41	1896-2008	13.85-19.83	80
120	Ulmus	rubra	Woody Perennial	Spring	Native	Wind	-3.79028	0.608443	0.0003	10	8	1895-1980	0.38-7.66	10
121	Viola	affinis	Herbaceous Annual	Spring	Native	.	1.69901	3.09347	0.587206	29	20	1898-1993	4.91-9.46	29
122	Viola	arvensis	Herbaceous Annual	Spring	Introduced	Facultative	-3.26035	4.73097	0.503836	13	10	1908-2006	3.15-9.65	13
123	Viola	blanda	Herbaceous Perennial	Spring	Native	.	-2.5278	1.45555	0.086607	74	45	1895-1994	2.92-11.13	74
124	Viola	canadensis	Herbaceous Perennial	Spring	Native	Facultative	-2.55584	1.63259	0.122552	61	40	1898-2006	3.4-11.13	61
125	Viola	conspersa	Herbaceous Perennial	Spring	Native	.	-1.2404	1.52308	0.423766	25	16	1896-2007	2.73-8.1	25
126	Viola	cucullata	Herbaceous Perennial	Spring	Native	.	-1.11104	0.78148	0.160376	61	36	1898-2006	2.73-11.13	61
127	Viola	fimbriatula	Herbaceous Perennial	Spring	Native	.	-0.208317	1.58356	0.897949	12	9	1895-1991	2.88-9.01	12
128	Viola	hastata	Herbaceous Perennial	Spring	Native	.	-2.27589	1.04167	0.0423668	20	15	1895-1998	neg 0.91-6.39	20
129	Viola	lanceolata	Herbaceous Perennial	Spring	Native	.	-2.58382	0.939681	0.0176129	14	11	1908-1994	3.03-10.78	14
130	Viola	macloskeyi	Herbaceous Perennial	Spring	Native	.	-3.00855	2.45739	0.248904	12	11	1900-1997	3.9-7.61	12
131	Viola	nephrophylla	Herbaceous Perennial	Spring	Native	.	-6.57885	2.95331	0.05	12	10	1941-2000	3.86-8.24	12
132	Viola	palmata	Herbaceous Perennial	Spring	Native	.	-2.87748	0.999789	0.0164394	12	10	1897-1959	2.92-8.84	12
133	Viola	pubescencsvarpubescens	Herbaceous Perennial	Spring	Native	Facultative	-2.41179	1.1631	0.0449454	37	28	1895-2005	2.88-9.85	37
134	Viola	pubescencsvarscaribusa	Herbaceous Perennial	Spring	Native	Facultative	-2.68677	0.541722	<0.001	136	47	1896-1992	2.92-10.04	136
135	Viola	rafinesquii	Herbaceous Annual	Spring	Native	.	-7.49223	2.58435	0.0095644	20	13	1903-1991	2.13-9.05	20
136	Viola	rostrata	Herbaceous Perennial	Spring	Native	Facultative	-2.73349	0.612345	<0.001	129	53	1897-1998	2.73-11.13	129
137	Viola	sagittata	Herbaceous Perennial	Spring	Native	.	-2.49164	0.806083	0.00315187	56	34	1895-1994	2.73-10.78	56
138	Viola	sororia	Herbaceous Annual	Spring	Native	.	-2.95249	1.08222	0.0068416	235	73	1895-2008	2.92-10.84	235
139	Viola	striata	Herbaceous Perennial	Spring	Native	Facultative	-2.25826	0.874328	0.0107356	154	61	1895-2008	2.59-11.13	154
140	Viola	triloba	Herbaceous Perennial	Spring	Native	.	-3.02739	0.773867	<0.001	74	45	1895-1991	3.99-11.13	74
141	Viola	walteri	Herbaceous Perennial	Spring	Native	.	-2.21017	1.24742	0.0896794	25	17	1902-1979	4.9-10.18	25
